# Supplementary material for: The tiny-leaved orchid Disperis neilgherrensis primarily obtains carbon from decaying litter via saprotrophic Ceratobasidium
Source: Mycorrhiza. 2025 Feb 13;35(1):9. doi: 10.1007/s00572-025-01183-x (PMC11821799; doi:10.1007/s00572-025-01183-x)
Supplement: Supplementary file 1 — Supplementary file1 (XLSX 18 KB) [file 572_2025_1183_MOESM1_ESM.xlsx]

## Sheet: Table S1
Table S1. Values of δ13C, δ15N, ε13C and ε15N in each sample of Disperis neilgherrensis and its neighboring autotrophic reference plants at the Fukai population.
plant species	plot	C concentration (mmol/g)	N concentration (mmol/g)	δ13C (‰)	δ15N (‰)	ε13C (‰)	ε15N (‰)
Disperis neilgherrensis	1	31.7294	4.01502	-25.4811	5.36454	8.80827	4.50766
Livistona chinensis var. subglobosa	1	31.9601	1.39728	-33.2556	0.905707	1.03382	0.0488194
Codonacanthus pauciflorus	1	27.9719	2.09207	-36.3282	-0.18561	-2.0388	-1.0425
Dioscorea pseudojaponica	1	36.7193	2.06439	-33.9722	1.60138	0.317215	0.744496
Diospyros egbertwalkeri	1	36.125	1.54609	-33.6016	1.10607	0.687767	0.249182
Disperis neilgherrensis	2	30.4475	3.07648	-27.1164	7.84619	6.40657	7.20696
Livistona chinensis var. subglobosa	2	32.4914	1.38046	-33.1524	0.972833	0.370552	0.333599
Codonacanthus pauciflorus	2	26.976	1.67499	-34.7235	0.668729	-1.20047	0.029495
Dioscorea pseudojaponica	2	35.4708	2.05849	-32.9054	-0.249685	0.617587	-0.888919
Diospyros egbertwalkeri	2	35.5916	1.78388	-33.3107	1.16506	0.212327	0.525825
Disperis neilgherrensis	3	33.546	3.73047	-26.5458	5.09705	7.90052	4.16007
Livistona chinensis var. subglobosa	3	31.9737	1.18834	-34.0467	1.74886	0.399645	0.811876
Codonacanthus pauciflorus	3	28.942	1.92285	-36.0219	-0.0228787	-1.57561	-0.95986
Dioscorea pseudojaponica	3	35.8549	1.9401	-34.2233	1.49154	0.223046	0.554558
Diospyros egbertwalkeri	3	32.858	1.34916	-33.4934	0.530408	0.952921	-0.406574
Disperis neilgherrensis	4	32.2521	3.62482	-25.2361	6.85252	9.5874	5.77187
Livistona chinensis var. subglobosa	4	32.8808	1.1581	-34.0998	0.413445	0.72375	-0.667198
Codonacanthus pauciflorus	4	29.0578	2.03014	-36.2414	1.1854	-1.4179	0.104758
Dioscorea pseudojaponica	4	35.1895	1.80417	-34.1294	1.64308	0.694147	0.56244

## Sheet: Table S2
Table S2. Values of δ13C, δ15N, ε13C and ε15N in each sample of Disperis neilgherrensis, its pelotons, and its neighboring autotrophic reference plants at the Ishigaki population.
plant species	plot	C concentration (mmol/g)	N concentration (mmol/g)	δ13C (‰)	δ15N (‰)	ε13C (‰)	ε15N (‰)
Disperis neilgherrensis (pelotons)	1	24.9395	3.75662	-25.6067	8.56323	10.3763	8.32169
Disperis neilgherrensis	1	30.64	3.02813	-26.3815	9.42774	9.60152	9.1862
Codonacanthus pauciflorus	1	29.0654	2.04928	-36.6456	-0.289351	-0.662669	-0.530889
Dioscorea pseudojaponica	1	36.6872	1.84199	-36.5824	1.38882	-0.599379	1.14728
Piper kadsura	1	33.6813	2.17456	-35.4288	-0.413434	0.55413	-0.654971
Arenga engleri	1	29.7514	1.31558	-35.2751	0.28012	0.707919	0.0385823
Disperis neilgherrensis (pelotons)	2	22.9166	2.22417	-25.7383	7.31325	10.6833	6.75299
Disperis neilgherrensis	2	30.4897	2.99834	-25.6383	8.3649	10.7833	7.80464
Codonacanthus pauciflorus	2	25.6096	1.83768	-37.2122	-0.631908	-0.790533	-1.19217
Dioscorea pseudojaponica	2	32.0542	1.95508	-36.2053	1.44764	0.216353	0.887374
Piper kadsura	2	28.0024	2.3331	-36.9535	0.886781	-0.531911	0.326518
Arenga engleri	2	34.1882	1.41851	-35.3155	0.538544	1.10609	-0.0217197
Disperis neilgherrensis (pelotons)	3	20.132	2.02259	-26.2835	7.23595	9.56506	7.36265
Disperis neilgherrensis	3	32.1103	3.02541	-27.8402	7.00609	8.00834	7.13279
Codonacanthus pauciflorus	3	25.9139	1.66818	-36.7695	-1.33832	-0.921019	-1.21163
Dioscorea pseudojaponica	3	31.4593	1.95345	-34.5053	1.15347	1.3432	1.28016
Piper kadsura	3	27.4111	2.12078	-36.2707	-0.195234	-0.422176	-0.0685378
